# Supplementary material for: In Vivo Reflectance Confocal Microscopy as a Response Monitoring Tool for Actinic Keratoses Undergoing Cryotherapy and Photodynamic Therapy
Source: Cancers (Basel). 2021 Oct 31;13(21):5488. doi: 10.3390/cancers13215488 (PMC8583298; doi:10.3390/cancers13215488)
Supplement: Supplementary file 1 [file cancers-13-05488-s001.zip]

Archive with 1 entries (1 files):
- cancers-1401615-supplementary.pdf
